# Supplementary material for: Novel Matrix Metalloproteinase-9 (MMP-9) Inhibitors in Cancer Treatment
Source: Int J Mol Sci. 2023 Jul 28;24(15):12133. doi: 10.3390/ijms241512133 (PMC10418771; doi:10.3390/ijms241512133)
Supplement: Supplementary file 1 [file ijms-24-12133-s001.zip]

Archive with 1 entries (1 files):
- ijms-2479745-supplementary.pdf
